# Supplementary material for: Market penetration of Xpert MTB/RIF in high tuberculosis burden countries: A trend analysis from 2014 - 2016
Source: Gates Open Res. 2018 Sep 18;2:35. Originally published 2018 Jul 25. [Version 2] doi: 10.12688/gatesopenres.12842.2 (PMC6139378; doi:10.12688/gatesopenres.12842.2)
Supplement: Supplementary file 1 [file gatesopenres-2-13954-s0000.tgz]

Archive with 1 entries (1 files):
- 923056e8-4494-4959-90ff-742b4e6fc7ef.pdf
